# Supplementary material for: The Suppression of Spurious Modes in TC-SAW Resonators by the Application of Bent Metal Strips
Source: Sensors (Basel). 2025 Nov 13;25(22):6926. doi: 10.3390/s25226926 (PMC12655950; doi:10.3390/s25226926)
Supplement: Supplementary file 1 [file sensors-25-06926-s001.zip]

Archive with 1 entries (1 files):
- sensors-3925987-supplementary.pdf
